# Supplementary material for: Does Mandibular Gonial Angle Influence the Eruption Pattern of the Lower Third Molar? A Three-Dimensional Study
Source: J Clin Med. 2021 Sep 8;10(18):4057. doi: 10.3390/jcm10184057 (PMC8464884; doi:10.3390/jcm10184057)
Supplement: Supplementary file 1 [file jcm-10-04057-s001.zip]

Archive with 1 entries (1 files):
- jcm-1363156-supplementary.pdf
